# Supplementary material for: Preparation of Symmetrical Capacitors from Lignin-Derived Phenol and PANI Composites with Good Electrical Conductivity
Source: Int J Mol Sci. 2023 May 12;24(10):8661. doi: 10.3390/ijms24108661 (PMC10217818; doi:10.3390/ijms24108661)
Supplement: Supplementary file 1 [file ijms-24-08661-s001.zip]

Archive with 1 entries (1 files):
- ijms-2322807-supplementary.pdf
